# Supplementary material for: Design of Experiments to Tailor the Potential of BSA-Coated Peptide Nanocomplexes for Temozolomide/p53 Gene Co-Delivery
Source: Pharmaceutics. 2024 Oct 29;16(11):1389. doi: 10.3390/pharmaceutics16111389 (PMC11597296; doi:10.3390/pharmaceutics16111389)
Supplement: Supplementary file 1 [file pharmaceutics-16-01389-s001.zip]

Archive with 1 entries (1 files):
- pharmaceutics-3164703-supplementary.pdf
